# Supplementary material for: Old Passengers as New Drivers: Chromosomal Passenger Proteins Engage in Translesion Synthesis
Source: Cells. 2024 Oct 31;13(21):1804. doi: 10.3390/cells13211804 (PMC11544903; doi:10.3390/cells13211804)
Supplement: Supplementary file 1 [file cells-13-01804-s001.zip]

Archive with 1 entries (1 files):
- cells-3268698-supplementary.pdf
